# Supplementary material for: Nanoscale Doping and Its Impact on the Ferroelectric and Piezoelectric Properties of Hf0.5Zr0.5O2
Source: Nanomaterials (Basel). 2022 Apr 27;12(9):1483. doi: 10.3390/nano12091483 (PMC9103790; doi:10.3390/nano12091483)
Supplement: Supplementary file 1 [file nanomaterials-12-01483-s001.zip]

Archive with 1 entries (1 files):
- nanomaterials-1682716-supplementary.pdf
